# Supplementary material for: The Complex Epigenetic Panorama in the Multipartite Genome of the Nitrogen-Fixing Bacterium Sinorhizobium meliloti
Source: Genome Biol Evol. 2025 Jan 9;17(1):evae245. doi: 10.1093/gbe/evae245 (PMC11711589; doi:10.1093/gbe/evae245)
Supplement: evae245_Supplementary_Data [file evae245_supplementary_data.zip]

Archive with 7 entries (7 files):
- Supplementary dataset S1 (strains description).xlsx
- Supplementary dataset S2 (genome coverage GC content and mapping).xlsx
- Supplementary dataset S3 (occurrences).xlsx
- Supplementary dataset S4 (pangenome analysis).rar
- Supplementary dataset S5 (cluster analysis).xls
- supplementary dataset S6 (top5 righitmost genes to tIG).xlsx
- Supplementary information file_final_check.pdf
