# Supplementary material for: The Complex Epigenetic Panorama in the Multipartite Genome of the Nitrogen-Fixing Bacterium Sinorhizobium meliloti
Source: Genome Biol Evol. 2025 Jan 9;17(1):evae245. doi: 10.1093/gbe/evae245 (PMC11711589; doi:10.1093/gbe/evae245)
Supplement: evae245_Supplementary_Data [file evae245_supplementary_data.zip › Supplementary dataset S1 (strains description).xlsx]

## Sheet: Foglio1
Origin	Host plant	Strain	contig	Homology	Dimension (bp)	GC content (%)	Total dimension (bp)	Total GC content (%)	BioProject Accession	BioSample Accession	Genome Accession	Mapped subreads bases	Coverage
Iran	M. sativa "Hamadani"	1A42	>ctg.s1.000000F|arrow shifted_by_bp:-1362200/3631396	Chr	3631396	62.802	6973268	62.087	PRJNA681719	SAMN16976737	JADZON000000000	939220459	130
			>ctg.s1.000001F|arrow shifted_by_bp:-578000/1402073	pSymA	1402073	60.482
			>ctg.s1.3|arrow shifted_by_bp:-0/1680658	pSymB	1680658	62.391
			>ctg.s2.000000F|arrow shifted_by_bp:-115000/259141	Other	259141	58.786
Iran	M. sativa "Nikshahri"	4B41	>ctg.s1.000000F|arrow shifted_by_bp:-542200/3693809	Chr	3693809	62.716	6755292	62.217	PRJNA681719	SAMN16976738	JADZOM000000000	1762329767	252
			>ctg.s1.3|arrow shifted_by_bp:-1424200/1429603	pSymA	1429603	60.533
			>ctg.s1.1|arrow shifted_by_bp:-1631000/1631880	pSymB	1631880	62.56
Iran	M. sativa "Nikshahri"	7B22	>ctg.s1.000000F|arrow shifted_by_bp:-3355000/3675768	Chr	3675768	62.787	6791724	62.2	PRJNA681719	SAMN16976739	JADZOL000000000	1339863271	191
			>ctg.s1.3|arrow shifted_by_bp:-1312800/1326121	pSymA	1326121	60.523
			>ctg.s1.1|arrow shifted_by_bp:-978600/1640502	pSymB	1640502	62.508
			>ctg.s2.12|arrow shifted_by_bp:-46800/149333	other	149333	59.278
Iran	M. sativa "Hamadani"	8A52	>ctg.s1.4|arrow shifted_by_bp:-7800/3539498	Chr	3539498	62.881	6735207	62.184	PRJNA681719	SAMN16976740	JADZOK000000000	949746768	136
			>ctg.s1.2|arrow shifted_by_bp:-1458800/1475649	pSymA	1475649	60.394
			>ctg.s1.0|arrow shifted_by_bp:-1719400/1720060	pSymB	1720060	62.286
Italy	M. sativa "Estival"	AE608H	>ctg.s1.000000F|arrow shifted_by_bp:-1854200/3931513	Chr	3931513	62.673	7318861	62.011	PRJNA681719	SAMN16976741	JADZOJ000000000	1352899257	179
			>ctg.s1.3|arrow shifted_by_bp:-1244800/1603266	pSymA	1603266	60.156
			>ctg.s2.10|arrow shifted_by_bp:-93000/144208	pSymA	144208
			>ctg.s1.1|arrow shifted_by_bp:-408400/1639874	pSymB	1639874	62.453
Kazakhstan	M. falcata	AK58	>ctg.s1.000000F|arrow shifted_by_bp:-1931600/3850655	Chr	3850655	62.61	7114023	62.022	PRJNA681719	SAMN16976742	JAJJBP000000000	959388067	126
			>ctg.s1.000002F|arrow shifted_by_bp:-2600/1302024	pSymA	1302024	60.535
			>ctg.s1.000001F|arrow shifted_by_bp:-1239000/1678892	pSymB	1678892	62.404
			>ctg.s2.64|arrow shifted_by_bp:-149400/184041	other	184041	58.099
			>ctg.s2.000001F|arrow shifted_by_bp:-0/11469	other	11469
			>ctg.s2.66|arrow shifted_by_bp:-76600/86942	other	86942
Kazakhstan	M. lupulina	AK75	>ctg.s1.000000F|arrow shifted_by_bp:-2806400/3580516	Chr	3580516	62.864	6903928	62.112	PRJNA681719	SAMN16976743	JAJJBO000000000	1426085556	193
			>ctg.s1.000002F|arrow shifted_by_bp:-460200/1367794	pSymA	1367794	60.442
			>ctg.s1.000001F|arrow shifted_by_bp:-1565000/1684946	pSymB	1684946	62.426
			>ctg.s2.289|arrow shifted_by_bp:-75200/267217	other	267217	58.612
			>ctg.s2.000175F|arrow shifted_by_bp:-0/3455	other	3455
Kazakhstan	M. falcata	AK83	>ctg.s1.000000F|arrow shifted_by_bp:-920400/3821776	Chr	3821776	60.799	7171952	61.916	PRJNA681719	SAMN16976744	JAJJBN000000000	1339203606	175
			>ctg.s2.000000F|arrow shifted_by_bp:-88600/257932	Chr	257932
			>ctg.s1.000001F|arrow shifted_by_bp:-366600/1314156	pSymA	1314156	59.968
			>ctg.s1.4|arrow shifted_by_bp:-1264600/1680873	pSymB	1680873	62.372
			>ctg.s2.000001F|arrow shifted_by_bp:-0/15360	other	15360	56.915
			>ctg.s2.000012F|arrow shifted_by_bp:-0/11356	other	11356
			>ctg.s2.190|arrow shifted_by_bp:-67000/70499	other	70499
Italy	M. sativa "Lodi"	AL703GG	>ctg.s1.000001F|arrow shifted_by_bp:-0/793191	Chr	793191	62.44	7487501	61.933	PRJNA681719	SAMN16976745	JADZOI000000000	1009789036	130
			>ctg.s1.000002F|arrow shifted_by_bp:-582000/587121	Chr	587121
			>ctg.s1.000000F|arrow shifted_by_bp:-0/2548410	Chr	2548410
			>ctg.s1.6|arrow shifted_by_bp:-1358800/1551911	pSymA	1551911	58.818
			>ctg.s1.8|arrow shifted_by_bp:-588400/1666879	pSymB	1666879	62.403
			>ctg.s2.000001F|arrow shifted_by_bp:-0/12045	other	12045	58.765
			>ctg.s2.32|arrow shifted_by_bp:-0/165633	other	165633
			>ctg.s2.34|arrow shifted_by_bp:-124200/151426	other	151426
			>ctg.s2.000002F|arrow shifted_by_bp:-0/10885	other	10885
Italy	M. sativa "Lodi"	AL703H	>ctg.s1.000000F|arrow shifted_by_bp:-2002000/3751660	Chr	3751660	62.723	7020338	62.105	PRJNA681719	SAMN16976746	JADZOH000000000	1059058277	146
			>ctg.s1.000001F|arrow shifted_by_bp:-0/1297450	pSymA	1297450	60.663
			>ctg.s1.2|arrow shifted_by_bp:-973400/1670155	pSymB	1670155	62.417
			>ctg.s2.6|arrow shifted_by_bp:-6600/171919	other	171919	58.765
			>ctg.s2.8|arrow shifted_by_bp:-5800/129154	other	129154
Italy	M. sativa "Oneida"	AO641M	>ctg.s1.000000F|arrow shifted_by_bp:-670000/3336193	Chr	3336193	62.6	7503659	61.931	PRJNA681719	SAMN16976747	JADZOG000000000	867830301	111
			>ctg.s1.000002F|arrow shifted_by_bp:-0/599366	Chr	599366
			>ctg.s1.000001F|arrow shifted_by_bp:-0/1573215	pSymA	1573215	60.236
			>ctg.s1.3|arrow shifted_by_bp:-649200/1669467	pSymB	1669467	62.402
			>ctg.s2.28|arrow shifted_by_bp:-156600/164696	other	164696	58.986
			>ctg.s2.000002F|arrow shifted_by_bp:-0/6226	other	6226
			>ctg.s2.26|arrow shifted_by_bp:-26400/154496	other	154496
Italy	M. sativa "Oneida"	AO643DD	>ctg.s1.000000F|arrow shifted_by_bp:-0/4009471	Chr	4009471	62.6	7442138	61.919	PRJNA681719	SAMN16976748	JAJJBM000000000	1074466022	135
			>ctg.s1.000001F|arrow shifted_by_bp:-1139400/1600210	pSymA	1600210	60.127
			>ctg.s1.4|arrow shifted_by_bp:-763800/1633533	pSymB	1633533	62.421
			>ctg.s2.58|arrow shifted_by_bp:-83400/198924	other	198924	58.499
Italy	M. sativa "Lodi"	BL225C	>ctg.s1.1|arrow shifted_by_bp:-1394800/3672660	Chr	3672660	62.789	6996973	62.04	PRJNA681719	SAMN16976750	JAJJBL000000000	889602784	119
			>ctg.s1.3|arrow shifted_by_bp:-4400/1616222	pSymA	1616222	60.141
			>ctg.s1.000000F|arrow shifted_by_bp:-0/1708091	pSymB	1708091	62.227
Italy	M. sativa "Estival"	CE480L	>ctg.s1.000000F|arrow shifted_by_bp:-1732400/3848671	Chr	3848671	62.654	7340765	61.933	PRJNA681719	SAMN16976752	JADZOE000000000	1011529334	133
			>ctg.s1.4|arrow shifted_by_bp:-209600/1495104	pSymA	1495104	60.32
			>ctg.s1.2|arrow shifted_by_bp:-1656200/1657413	pSymB	1657413	62.383
			>ctg.s2.000003F|arrow shifted_by_bp:-0/11224	other	11224	57.624
			>ctg.s1.000001F|arrow shifted_by_bp:-0/328353	other	328353
Italy	M. sativa "Lodi"	CL374FF	>ctg.s1.000000F|arrow shifted_by_bp:-0/3336058	Chr	3336058	62.602	7436312	61.936	PRJNA681719	SAMN16976753	JADZOD000000000	769548611	100
			>ctg.s1.2|arrow shifted_by_bp:-0/587130	Chr	587130
			>ctg.s1.000001F|arrow shifted_by_bp:-702000/1553198	pSymA	1553198	60.213
			>ctg.s1.4|arrow shifted_by_bp:-1097200/1666879	pSymB	1666879	62.402
			>ctg.s2.13|arrow shifted_by_bp:-3200/151426	other	151426	59.064
			>ctg.s2.15|arrow shifted_by_bp:-134200/141621	other	141621
Italy	M. sativa "Oneida"	CO431A	>ctg.s1.000000F|arrow shifted_by_bp:-2331800/3675476	Chr	3675476	62.786	7001362	62.032	PRJNA681719	SAMN16976754	JAJJBJ000000000	1340418797	179
			>ctg.s1.000001F|arrow shifted_by_bp:-1384200/1635115	pSymA	1635115	60.129
			>ctg.s1.2|arrow shifted_by_bp:-1185000/1690771	pSymB	1690771	62.235
Italy	M. sativa "Oneida"	CO438LL	>ctg.s1.000000F|arrow shifted_by_bp:-0/3246447	Chr	3246447	62.559	7239500	61.98	PRJNA681719	SAMN16976755	JAJJBI000000000	1255773175	162
			>ctg.s1.000001F|arrow shifted_by_bp:-585200/585858	Chr	585858
			>ctg.s1.5|arrow shifted_by_bp:-789400/1505636	pSymA	1505636	60.173
			>ctg.s1.3|arrow shifted_by_bp:-1434600/1677950	pSymB	1677950	62.411
			>ctg.s2.000017F|arrow shifted_by_bp:-0/11773	other	11773	58.661
			>ctg.s2.000000F|arrow shifted_by_bp:-0/211836	other	211836
Italy	M. sativa	H1	>ctg.s1.000000F|arrow shifted_by_bp:-313000/3577205	Chr	3577205	62.832	6912818	62.025	PRJNA681719	SAMN16976756	JADZOC000000000	840848249	117
			>ctg.s1.1|arrow shifted_by_bp:-1215400/1216674	pSymA	1216674	60.513
			>ctg.s1.5|arrow shifted_by_bp:-1220200/1716925	pSymB	1716925	62.343
			>ctg.s2.000002F|arrow shifted_by_bp:-0/21385	other	21385	58.553
			>ctg.s2.000001F|arrow shifted_by_bp:-17600/102352	other	102352
			>ctg.s2.000000F|arrow shifted_by_bp:-144600/278277	other	278277
Canada	M. sativa	NGR185	>ctg.s1.000000F|arrow shifted_by_bp:-2800/3838520	Chr	3838520	62.681	7329821	62.005	PRJNA681719	SAMN16976757	JADZOB000000000	1441487247	190
			>ctg.s1.5|arrow shifted_by_bp:-591800/1650689	pSymA	1650689	60.433
			>ctg.s1.9|arrow shifted_by_bp:-583000/1433463	pSymB	1433463	62.382
			>ctg.s2.000000F|arrow shifted_by_bp:-0/133454	other	133454	59.363
			>ctg.s2.16|arrow shifted_by_bp:-198600/233219	other	233219
			>ctg.s2.000002F|arrow shifted_by_bp:-0/12751	other	12751
			>ctg.s2.000001F|arrow shifted_by_bp:-0/27725	other	27725
Germany	M. sativa	SM11	>ctg.s1.000000F|arrow shifted_by_bp:-1315400/3911077	Chr	3911077	62.653	7502918	61.906	PRJNA681719	SAMN16976758	JAJJBH000000000	1503965700	187
			>ctg.s1.000001F|arrow shifted_by_bp:-588600/1632547	pSymA	1632547	60.156
			>ctg.s2.281|arrow shifted_by_bp:-5600/144170	pSymA	144170
			>ctg.s1.4|arrow shifted_by_bp:-502000/1633872	pSymB	1633872	62.434
			>ctg.s2.283|arrow shifted_by_bp:-133600/181252	other	181252	58.674
Tunisia	M. truncatula	T073	>ctg.s1.0|arrow shifted_by_bp:-0/3814348	Chr	3814348	62.637	6958496	62.054	PRJNA681719	SAMN16976759	JADZOA000000000	1199198774	167
			>ctg.s1.4|arrow shifted_by_bp:-875000/1339359	pSymA	1339359	60.44
			>ctg.s1.2|arrow shifted_by_bp:-2800/1646426	pSymB	1646426	62.46
			>ctg.s2.5|arrow shifted_by_bp:-146800/158363	other	158363	57.446
