# Supplementary material for: The Complex Epigenetic Panorama in the Multipartite Genome of the Nitrogen-Fixing Bacterium Sinorhizobium meliloti
Source: Genome Biol Evol. 2025 Jan 9;17(1):evae245. doi: 10.1093/gbe/evae245 (PMC11711589; doi:10.1093/gbe/evae245)
Supplement: evae245_Supplementary_Data [file evae245_supplementary_data.zip › Supplementary dataset S5 (cluster analysis).xls]

## Sheet: Table S (raw)
Group	Length, Protein ID, % of identity	Strain
>Cluster 0
0	978aa, >MDE3807432.1... *	AL703GG
1	978aa, >MDE3807432.1... *	AO641M
2	978aa, >MDE3807432.1... *	CL374FF
>Cluster 1
0	715aa, >MDE4587434.1... *	AK83
>Cluster 2
0	707aa, >MDE4553626.1... at 94.91%	CO438LL
1	709aa, >MDE3809934.1... *	4B41
2	707aa, >MDE3803593.1... at 94.91%	AL703GG
3	707aa, >MDE3781645.1... at 94.91%	AO641M
4	707aa, >MDE4596518.1... at 94.91%	AO643DD
5	707aa, >MDE3783763.1... at 94.91%	CE480L
6	707aa, >MDE3765731.1... at 94.91%	CL374FF
>Cluster 3
0	702aa, >MDE3874631.1... *	1A42
>Cluster 4
0	673aa, >MDE3797614.1... *	7B22
1	669aa, >MDE3790488.1... at 74.44%	AE608H
2	650aa, >MDE3824636.1... at 74.15%	NRG-185
3	669aa, >MDE3854768.1... at 75.78%	T073
>Cluster 5
0	633aa, >MDE4573780.1... at 71.56%	BL225C
1	633aa, >MDE4545197.1... at 71.56%	CO431A
2	639aa, >MDE4620877.1... *	AK58
>Cluster 6
0	577aa, >MDE3791712.1... *	AE608H
1	577aa, >MDE4595284.1... at 100.00%	AO643DD
>Cluster 7
0	560aa, >MDE3786152.1... *	CE480L
>Cluster 8
0	516aa, >MDE3808858.1... *	4B41
>Cluster 9
0	454aa, >MDE4622190.1... *	AK58
>Cluster 10
0	445aa, >MDE3825101.1... *	NRG-185
>Cluster 11
0	440aa, >MDE3799579.1... *	7B22
>Cluster 12
0	413aa, >MDE3790111.1... *	AE608H
1	413aa, >MDE4593089.1... at 100.00%	AO643DD
2	413aa, >MDE4558928.1... at 100.00%	SM11
>Cluster 13
0	411aa, >MDE3790105.1... *	AE608H
1	409aa, >MDE4593095.1... at 100.00%	AO643DD
2	397aa, >MDE3825094.1... at 95.21%	NRG-185
3	409aa, >MDE4558934.1... at 100.00%	SM11
>Cluster 14
0	397aa, >MDE3796965.1... *	7B22
>Cluster 15
0	376aa, >MDE3874629.1... at 70.48%	1A42
1	377aa, >MDE3809936.1... at 72.15%	4B41
2	390aa, >MDE3790490.1... *	AE608H
3	377aa, >MDE3854770.1... at 71.62%	T073
>Cluster 16
0	389aa, >MDE4604750.1... *	AK75
>Cluster 17
0	376aa, >MDE3828288.1... *	AL703H
1	376aa, >MDE4574546.1... at 100.00%	BL225C
2	376aa, >MDE4544431.1... at 100.00%	CO431A
3	376aa, >MDE4554867.1... at 100.00%	CO438LL
4	376aa, >MDE3873461.1... at 100.00%	1A42
5	376aa, >MDE3811151.1... at 100.00%	4B41
6	376aa, >MDE3796806.1... at 100.00%	7B22
7	376aa, >MDE3818581.1... at 100.00%	8A52
8	376aa, >MDE4619825.1... at 100.00%	AK58
9	376aa, >MDE4600632.1... at 100.00%	AK75
10	376aa, >MDE4591883.1... at 100.00%	AK83
11	376aa, >MDE3807949.1... at 100.00%	AL703GG
12	376aa, >MDE3780326.1... at 100.00%	AO641M
13	376aa, >MDE4595134.1... at 100.00%	AO643DD
14	376aa, >MDE3785083.1... at 100.00%	CE480L
15	376aa, >MDE3767046.1... at 100.00%	CL374FF
16	376aa, >MDE3758878.1... at 100.00%	H1
17	376aa, >MDE3826025.1... at 100.00%	NRG-185
18	376aa, >MDE4559258.1... at 100.00%	SM11
19	376aa, >MDE3855624.1... at 100.00%	T073
>Cluster 18
0	375aa, >MDE4575008.1... *	BL225C
1	306aa, >MDE4543968.1... at 100.00%	CO431A
2	375aa, >MDE4555400.1... at 100.00%	CO438LL
3	375aa, >MDE4600163.1... at 100.00%	AK75
4	375aa, >MDE4592439.1... at 100.00%	AK83
5	375aa, >MDE4594601.1... at 100.00%	AO643DD
6	375aa, >MDE4559757.1... at 99.73%	SM11
>Cluster 19
0	370aa, >MDE4573461.1... *	BL225C
1	370aa, >MDE4545515.1... at 100.00%	CO431A
2	370aa, >MDE3757889.1... at 100.00%	H1
>Cluster 20
0	366aa, >MDE3819748.1... *	8A52
>Cluster 21
0	344aa, >MDE4618378.1... *	AK58
>Cluster 22
0	290aa, >MDE3827555.1... *	AL703H
1	290aa, >MDE4575279.1... at 100.00%	BL225C
2	290aa, >MDE4543697.1... at 100.00%	CO431A
3	290aa, >MDE4555691.1... at 100.00%	CO438LL
4	290aa, >MDE3872660.1... at 100.00%	1A42
5	290aa, >MDE3811939.1... at 100.00%	4B41
6	290aa, >MDE3796045.1... at 100.00%	7B22
7	290aa, >MDE3819337.1... at 100.00%	8A52
8	290aa, >MDE3792605.1... at 100.00%	AE608H
9	290aa, >MDE4618975.1... at 100.00%	AK58
10	290aa, >MDE4599894.1... at 100.00%	AK75
11	290aa, >MDE4592709.1... at 100.00%	AK83
12	290aa, >MDE3807109.1... at 100.00%	AL703GG
13	290aa, >MDE3779485.1... at 100.00%	AO641M
14	290aa, >MDE4594323.1... at 100.00%	AO643DD
15	290aa, >MDE3785886.1... at 100.00%	CE480L
16	290aa, >MDE3767883.1... at 100.00%	CL374FF
17	290aa, >MDE3759610.1... at 100.00%	H1
18	290aa, >MDE3826764.1... at 100.00%	NRG-185
19	290aa, >MDE4560026.1... at 100.00%	SM11
20	290aa, >MDE3856358.1... at 100.00%	T073
>Cluster 23
0	286aa, >MDE4590239.1... *	AK83
>Cluster 24
0	285aa, >MDE4618377.1... *	AK58
>Cluster 25
0	280aa, >MDE3804870.1... *	AL703GG
1	280aa, >MDE3779289.1... at 100.00%	AO641M
2	280aa, >MDE3765511.1... at 100.00%	CL374FF
3	280aa, >MDE4561877.1... at 100.00%	SM11
>Cluster 26
0	270aa, >MDE4590241.1... *	AK83
>Cluster 27
0	262aa, >MDE3854901.1... *	T073
>Cluster 28
0	248aa, >MDE3796963.1... *	7B22
>Cluster 29
0	109aa, >MDE4552777.1... at 88.07%	CO438LL
1	103aa, >MDE3794601.1... at 74.76%	AE608H
2	208aa, >MDE4617056.1... *	AK58
3	208aa, >MDE4604066.1... at 100.00%	AK75
4	137aa, >MDE3802934.1... at 79.56%	AL703GG
5	137aa, >MDE3778753.1... at 79.56%	AO641M
6	103aa, >MDE4598574.1... at 75.73%	AO643DD
7	137aa, >MDE3764983.1... at 79.56%	CL374FF
8	103aa, >MDE4560645.1... at 75.73%	SM11
>Cluster 30
0	183aa, >MDE3833518.1... *	AL703H
1	183aa, >MDE4570365.1... at 100.00%	BL225C
2	183aa, >MDE4548567.1... at 100.00%	CO431A
3	183aa, >MDE4551971.1... at 100.00%	CO438LL
4	183aa, >MDE3878252.1... at 100.00%	1A42
5	183aa, >MDE3813568.1... at 100.00%	4B41
6	183aa, >MDE3800650.1... at 100.00%	7B22
7	183aa, >MDE3815302.1... at 100.00%	8A52
8	183aa, >MDE3795407.1... at 98.91%	AE608H
9	183aa, >MDE4616214.1... at 100.00%	AK58
10	183aa, >MDE4587672.1... at 100.00%	AK83
11	183aa, >MDE3777928.1... at 100.00%	AO641M
12	183aa, >MDE4599389.1... at 100.00%	AO643DD
13	183aa, >MDE3786530.1... at 99.45%	CE480L
14	183aa, >MDE3764161.1... at 100.00%	CL374FF
15	183aa, >MDE3761159.1... at 100.00%	H1
16	183aa, >MDE3822092.1... at 100.00%	NRG-185
17	183aa, >MDE4561448.1... at 100.00%	SM11
>Cluster 31
0	165aa, >MDE4573778.1... *	BL225C
1	165aa, >MDE4545199.1... at 100.00%	CO431A

## Sheet: Grouping 0.7
Group	Protein ID	Strain
Group 1	MDE3807432.1.	AL703GG
Group 1	MDE3779807.1.	AO641M
Group 1	MDE3767563.1.	CL374FF
Group 2	MDE4587434.1.	AK83
Group 3	MDE3809934.1.	4B41
Group 3	MDE3803593.1.	AL703GG
Group 3	MDE3781645.1.	AO641M
Group 3	MDE4596518.1.	AO643DD
Group 3	MDE3783763.1.	CE480L
Group 3	MDE3765731.1.	CL374FF
Group 3	MDE4553626.1	CO438LL
Group 4	MDE3874631.1.	1A42
Group 5	MDE3797614.1.	7B22
Group 5	MDE3790488.1.	AE608H
Group 5	MDE3824636.1.	NRG-185
Group 5	MDE3854768.1.	T073
Group 6	MDE4620877.1.	AK58
Group 6	MDE4573780.1	BL225C
Group 6	MDE4545197.1	CO431A
Group 7	MDE3791712.1.	AE608H
Group 7	MDE4595284.1.	AO643DD
Group 8	MDE3786152.1.	CE480L
Group 9	MDE3808858.1.	4B41
Group 10	MDE4622190.1.	AK58
Group 11	MDE3825101.1.	NRG-185
Group 12	MDE3799579.1.	7B22
Group 13	MDE3790111.1.	AE608H
Group 13	MDE4593089.1.	AO643DD
Group 13	MDE4558928.1.	SM11
Group 14	MDE3790105.1.	AE608H
Group 14	MDE4593095.1.	AO643DD
Group 14	MDE3825094.1.	NRG-185
Group 14	MDE4558934.1.	SM11
Group 15	MDE3796965.1.	7B22
Group 16	MDE3874629.1.	1A42
Group 16	MDE3809936.1.	4B41
Group 16	MDE3790490.1.	AE608H
Group 16	MDE3854770.1.	T073
Group 17	MDE4604750.1.	AK75
Group 18	MDE3828288	AL703H
Group 18	MDE3873461.1.	1A42
Group 18	MDE3811151.1.	4B41
Group 18	MDE3796806.1.	7B22
Group 18	MDE3818581.1.	8A52
Group 18	MDE4619825.1.	AK58
Group 18	MDE4600632.1.	AK75
Group 18	MDE4591883.1.	AK83
Group 18	MDE3807949.1.	AL703GG
Group 18	MDE3780326.1.	AO641M
Group 18	MDE4595134.1.	AO643DD
Group 18	MDE3785083.1.	CE480L
Group 18	MDE3767046.1.	CL374FF
Group 18	MDE3758878.1.	H1
Group 18	MDE3826025.1.	NRG-185
Group 18	MDE4559258.1.	SM11
Group 18	MDE3855624.1.	T073
Group 18	MDE4574546.1	BL225C
Group 18	MDE4544431.1	CO431A
Group 18	MDE4554867.1	CO438LL
Group 19	MDE4600163.1.	AK75
Group 19	MDE4592439.1.	AK83
Group 19	MDE4594601.1.	AO643DD
Group 19	MDE4559757.1.	SM11
Group 19	MDE4575008.1	BL225C
Group 19	MDE4543968.1	CO431A
Group 19	MDE4555400.1	CO438LL
Group 20	MDE3757889.1.	H1
Group 20	MDE4573461.1	BL225C
Group 20	MDE4545515.1	CO431A
Group 21	MDE3819748.1.	8A52
Group 22	MDE4618378.1.	AK58
Group 23	MDE3827555.1	AL703H
Group 23	MDE3872660.1.	1A42
Group 23	MDE3811939.1.	4B41
Group 23	MDE3796045.1.	7B22
Group 23	MDE3819337.1.	8A52
Group 23	MDE3792605.1.	AE608H
Group 23	MDE4618975.1.	AK58
Group 23	MDE4599894.1.	AK75
Group 23	MDE4592709.1.	AK83
Group 23	MDE3807109.1.	AL703GG
Group 23	MDE3779485.1.	AO641M
Group 23	MDE4594323.1.	AO643DD
Group 23	MDE3785886.1.	CE480L
Group 23	MDE3767883.1.	CL374FF
Group 23	MDE3759610.1.	H1
Group 23	MDE3826764.1.	NRG-185
Group 23	MDE4560026.1.	SM11
Group 23	MDE3856358.1.	T073
Group 23	MDE4575279.1	BL225C
Group 23	MDE4543697.1	CO431A
Group 23	MDE4555691.1	CO438LL
Group 24	MDE4590239.1.	AK83
Group 25	MDE4618377.1.	AK58
Group 26	MDE3804870.1.	AL703GG
Group 26	MDE3779289.1.	AO641M
Group 26	MDE3765511.1.	CL374FF
Group 26	MDE4561877.1.	SM11
Group 27	MDE4590241.1.	AK83
Group 28	MDE3854901.1.	T073
Group 29	MDE3796963.1.	7B22
Group 29	MDE4552777.1	CO438LL
Group 30	MDE3794601.1.	AE608H
Group 30	MDE4617056.1.	AK58
Group 30	MDE4604066.1.	AK75
Group 30	MDE3802934.1.	AL703GG
Group 30	MDE3778753.1.	AO641M
Group 30	MDE4598574.1.	AO643DD
Group 30	MDE3764983.1.	CL374FF
Group 30	MDE4560645.1.	SM11
Group 31	MDE3878252.1.	1A42
Group 31	MDE3813568.1.	4B41
Group 31	MDE3800650.1.	7B22
Group 31	MDE3815302.1.	8A52
Group 31	MDE3795407.1.	AE608H
Group 31	MDE4616214.1.	AK58
Group 31	MDE4587672.1.	AK83
Group 31	MDE3777928.1.	AO641M
Group 31	MDE4599389.1.	AO643DD
Group 31	MDE3786530.1.	CE480L
Group 31	MDE3764161.1.	CL374FF
Group 31	MDE3761159.1.	H1
Group 31	MDE3822092.1.	NRG-185
Group 31	MDE4561448.1.	SM11
Group 31	MDE3833518.1	AL703H
Group 31	MDE4570365.1	BL225C
Group 31	MDE4548567.1	CO431A
Group 31	MDE4551971.1	CO438LL
Group 32	MDE4573778.1	BL225C
Group 32	MDE4545199.1	CO431A

## Sheet: occurrence
Strains/Group	1	2	3	4	5	6	7	8	9	10	11	12	13	14	15	16	17	18	19	20	21	22	23	24	25	26	27	28	29	30	31	32
1A42				MDE3874631.1.												MDE3874629.1.		MDE3873461.1.					MDE3872660.1.								MDE3878252.1.
4B41			MDE3809934.1.						MDE3808858.1.							MDE3809936.1.		MDE3811151.1.					MDE3811939.1.								MDE3813568.1.
7B22							MDE3797614.1.					MDE3799579.1.			MDE3796965.1.			MDE3796806.1.					MDE3796045.1.						MDE3796963.1.		MDE3800650.1.
8A52																		MDE3818581.1.			MDE3819748.1.		MDE3819337.1.								MDE3815302.1.
AE608H					MDE3790488.1.		MDE3791712.1.						MDE3790111.1.	MDE3790105.1.		MDE3790490.1.							MDE3792605.1.							MDE3794601.1.	MDE3795407.1.
AK58						MDE4620877.1.				MDE4622190.1.								MDE4619825.1.				MDE4618378.1.	MDE4618975.1.		MDE4618377.1.					MDE4617056.1.	MDE4616214.1.
AK75																	MDE4604750.1.	MDE4600632.1.	MDE4600163.1.				MDE4599894.1.							MDE4604066.1.
AK83		MDE4587434.1.																MDE4591883.1.	MDE4592439.1.				MDE4592709.1.	MDE4590239.1.			MDE4590241.1.				MDE4587672.1.
AL703GG	MDE3807432.1.		MDE3803593.1.															MDE3807949.1.					MDE3807109.1.			MDE3804870.1.				MDE3802934.1.
AL703H																		MDE3828288.1					MDE3827555.1								MDE3833518.1
AO641M	MDE3779807.1.		MDE3781645.1.															MDE3780326.1.					MDE3779485.1.			MDE3779289.1.				MDE3778753.1.	MDE3777928.1.
AO643DD			MDE4596518.1.				MDE4595284.1.					MDE4593089.1.		MDE4593095.1.				MDE4595134.1.	MDE4594601.1.				MDE4594323.1.							MDE4598574.1.	MDE4599389.1.
BL225C						MDE4573780.1												MDE4574546.1	MDE4575008.1	MDE4573461.1			MDE4575279.1									MDE4573778.1
CE480L			MDE3783763.1.					MDE3786152.1.										MDE3785083.1.					MDE3785886.1.								MDE3786530.1.
CL374FF	MDE3767563.1.		MDE3765731.1.															MDE3767046.1.					MDE3767883.1.			MDE3765511.1.				MDE3764983.1.	MDE3764161.1.
CO431A																		MDE4544431.1	MDE4543968.1	MDE4545515.1			MDE4543697.1								MDE4548567.1	MDE4545199.1
CO438LL			MDE4553626.1															MDE4554867.1	MDE4555400.1										MDE4552777.1		MDE4551971.1
H1																		MDE3758878.1.		MDE3757889.1.			MDE3759610.1.								MDE3761159.1.
NRG 185					MDE3824636.1.						MDE3825101.1.			MDE3825094.1.				MDE3826025.1.					MDE3826764.1.								MDE3822092.1.
SM11													MDE4558928.1.	MDE4558934.1.				MDE4559258.1.	MDE4559757.1.				MDE4560026.1.			MDE4561877.1.				MDE4560645.1.	MDE4561448.1.
T073					MDE3854768.1.											MDE3854770.1.		MDE3855624.1.					MDE3856358.1.					MDE3854901.1.

## Sheet: binary
Strains/Group	1	2	3	4	5	6	7	8	9	10	11	12	13	14	15	16	17	18	19	20	21	22	23	24	25	26	27	28	29	30	31	32
1A42	0	0	0	1	0	0	0	0	0	0	0	0	0	0	0	1	0	1	0	0	0	0	1	0	0	0	0	0	0	0	1	0
4B41	0	0	1	0	0	0	0	0	1	0	0	0	0	0	0	1	0	1	0	0	0	0	1	0	0	0	0	0	0	0	1	0
7B22	0	0	0	0	0	0	1	0	0	0	0	1	0	0	1	0	0	1	0	0	0	0	1	0	0	0	0	0	1	0	1	0
8A52	0	0	0	0	0	0	0	0	0	0	0	0	0	0	0	0	0	1	0	0	1	0	1	0	0	0	0	0	0	0	1	0
AE608H	0	0	0	0	1	0	1	0	0	0	0	0	1	1	0	1	0	0	0	0	0	0	1	0	0	0	0	0	0	1	1	0
AK58	0	0	0	0	0	1	0	0	0	1	0	0	0	0	0	0	0	1	0	0	0	1	1	0	1	0	0	0	0	1	1	0
AK75	0	0	0	0	0	0	0	0	0	0	0	0	0	0	0	0	1	1	1	0	0	0	1	0	0	0	0	0	0	1	0	0
AK83	0	1	0	0	0	0	0	0	0	0	0	0	0	0	0	0	0	1	1	0	0	0	1	1	0	0	1	0	0	0	1	0
AL703GG	1	0	1	0	0	0	0	0	0	0	0	0	0	0	0	0	0	1	0	0	0	0	1	0	0	1	0	0	0	1	0	0
AL703H	0	0	0	0	0	0	0	0	0	0	0	0	0	0	0	0	0	1	0	0	0	0	1	0	0	0	0	0	0	0	1	0
AO641M	1	0	1	0	0	0	0	0	0	0	0	0	0	0	0	0	0	1	0	0	0	0	1	0	0	1	0	0	0	1	1	0
AO643DD	0	0	1	0	0	0	1	0	0	0	0	1	0	1	0	0	0	1	1	0	0	0	1	0	0	0	0	0	0	1	1	0
BL225C	0	0	0	0	0	1	0	0	0	0	0	0	0	0	0	0	0	1	1	1	0	0	1	0	0	0	0	0	0	0	0	1
CE480L	0	0	1	0	0	0	0	1	0	0	0	0	0	0	0	0	0	1	0	0	0	0	1	0	0	0	0	0	0	0	1	0
CL374FF	1	0	1	0	0	0	0	0	0	0	0	0	0	0	0	0	0	1	0	0	0	0	1	0	0	1	0	0	0	1	1	0
CO431A	0	0	0	0	0	0	0	0	0	0	0	0	0	0	0	0	0	1	1	1	0	0	1	0	0	0	0	0	0	0	1	1
CO438LL	0	0	1	0	0	0	0	0	0	0	0	0	0	0	0	0	0	1	1	0	0	0	0	0	0	0	0	0	1	0	1	0
H1	0	0	0	0	0	0	0	0	0	0	0	0	0	0	0	0	0	1	0	1	0	0	1	0	0	0	0	0	0	0	1	0
NRG 185	0	0	0	0	1	0	0	0	0	0	1	0	0	1	0	0	0	1	0	0	0	0	1	0	0	0	0	0	0	0	1	0
SM11	0	0	0	0	0	0	0	0	0	0	0	0	1	1	0	0	0	1	1	0	0	0	1	0	0	1	0	0	0	1	1	0
T073	0	0	0	0	1	0	0	0	0	0	0	0	0	0	0	1	0	1	0	0	0	0	1	0	0	0	0	1	0	0	0	0
