# Supplementary material for: The Complex Epigenetic Panorama in the Multipartite Genome of the Nitrogen-Fixing Bacterium Sinorhizobium meliloti
Source: Genome Biol Evol. 2025 Jan 9;17(1):evae245. doi: 10.1093/gbe/evae245 (PMC11711589; doi:10.1093/gbe/evae245)
Supplement: evae245_Supplementary_Data [file evae245_supplementary_data.zip › supplementary dataset S6 (top5 righitmost genes to tIG).xlsx]

## Sheet: Dataset S6
Strain	GCRDB			GCCAGG
	Gene ID	Gene annotation	N° Methylations	Gene ID	Gene annotation	N° Methylations
1A42	NHDIEHOJ_00081	hypothetical protein	172	NHDIEHOJ_04501	hypothetical protein	4
	NHDIEHOJ_03207	Glycine cleavage system transcriptional activator	161	NHDIEHOJ_00543	hypothetical protein	3
	NHDIEHOJ_02832	hypothetical protein	157	NHDIEHOJ_03969	Nodulation protein D 2	3
	NHDIEHOJ_04012	Nitrogenase iron protein	84	NHDIEHOJ_04324	Alcohol dehydrogenase	2
	NHDIEHOJ_01346	NAD(P)H-quinone oxidoreductase subunit 3	75	NHDIEHOJ_03525	hypothetical protein	2
4B41	DAFEIOHN_03497	Protein YnjB	147	DAFEIOHN_01500	IS481 family transposase ISRm20	3
	DAFEIOHN_00336	Erythritol catabolism regulatory protein EryD	128	DAFEIOHN_04764	hypothetical protein	3
	DAFEIOHN_00711	hypothetical protein	124	DAFEIOHN_04902	hypothetical protein	3
	DAFEIOHN_02458	hypothetical protein	94	DAFEIOHN_04198	Nodulation protein D 2	3
	DAFEIOHN_04249	Nitrogenase iron protein	86	DAFEIOHN_03710	hypothetical protein	2
7B22	AGKIMEDE_00248	hypothetical protein	176	AGKIMEDE_04487	Nodulation protein D 2	3
	AGKIMEDE_03424	Glycine cleavage system transcriptional activator	165	AGKIMEDE_04702	hypothetical protein	3
	AGKIMEDE_03043	hypothetical protein	160	AGKIMEDE_04568	Antirestriction protein KlcA	3
	AGKIMEDE_04425	hypothetical protein	98	AGKIMEDE_06193	HTH-type transcriptional repressor CytR	2
	AGKIMEDE_04480	60 kDa chaperonin 1	77	AGKIMEDE_04492	Cytochrome c oxidase subunit 1 homolog%2C bacteroid	2
8A52	KMJKGGHA_04840	Protein YnjB	140	N/A	N/A	N/A
	KMJKGGHA_01851	Erythritol catabolism regulatory protein EryD	128	N/A	N/A	N/A
	KMJKGGHA_02226	hypothetical protein	127	N/A	N/A	N/A
	KMJKGGHA_05758	60 kDa chaperonin 1	78	N/A	N/A	N/A
	KMJKGGHA_03621	hypothetical protein	75	N/A	N/A	N/A
AE608H	DDBIDOAO_03836	Protein YnjB	147	DDBIDOAO_01702	IS481 family transposase ISRm20	3
	DDBIDOAO_00320	Erythritol catabolism regulatory protein EryD	131	DDBIDOAO_03953	Carbonic anhydrase	2
	DDBIDOAO_00770	hypothetical protein	127	DDBIDOAO_04790	IS66 family transposase ISPre3	2
	DDBIDOAO_04151	Thioredoxin reductase	88	DDBIDOAO_01062	RNA polymerase sigma factor RpoD	2
	DDBIDOAO_02546	hypothetical protein	76	DDBIDOAO_06324	hypothetical protein	2
AK58	CGDAAFPO_06009	hypothetical protein	186	CGDAAFPO_02238	hypothetical protein	3
	CGDAAFPO_03200	hypothetical protein	172	CGDAAFPO_03772	hypothetical protein	3
	CGDAAFPO_06435	Glycine cleavage system transcriptional activator	162	CGDAAFPO_06435	Glycine cleavage system transcriptional activator	2
	CGDAAFPO_04516	NAD(P)H-quinone oxidoreductase subunit 3	76	CGDAAFPO_04576	hypothetical protein	2
	CGDAAFPO_04442	hypothetical protein	74	CGDAAFPO_01816	hypothetical protein	2
AK75	MCAEBMOJ_00082	hypothetical protein	176	MCAEBMOJ_06193	hypothetical protein	3
	MCAEBMOJ_03113	Glycine cleavage system transcriptional activator	165	MCAEBMOJ_06321	hypothetical protein	3
	MCAEBMOJ_02684	hypothetical protein	160	MCAEBMOJ_05027	hypothetical protein	2
	MCAEBMOJ_06203	Cold shock protein CspA	75	MCAEBMOJ_05311	hypothetical protein	2
	MCAEBMOJ_01277	NAD(P)H-quinone oxidoreductase subunit 3	75	MCAEBMOJ_01721	hypothetical protein	2
AK83	KCKOMHIO_06937	Protein YnjB	145	KCKOMHIO_04718	IS481 family transposase ISRm20	3
	KCKOMHIO_03575	Erythritol catabolism regulatory protein EryD	127	KCKOMHIO_00959	hypothetical protein	2
	KCKOMHIO_03951	hypothetical protein	126	KCKOMHIO_04794	hypothetical protein	2
	KCKOMHIO_03015	hypothetical protein	67	KCKOMHIO_01301	Formate dehydrogenase	2
	KCKOMHIO_05638	hypothetical protein	66	KCKOMHIO_01188	hypothetical protein	2
AL703GG	GKFEOIKI_05569	hypothetical protein	173	GKFEOIKI_01929	IS481 family transposase ISRm20	3
	GKFEOIKI_05181	HTH-type transcriptional regulator HdfR	162	GKFEOIKI_06184	hypothetical protein	3
	GKFEOIKI_02850	hypothetical protein	158	GKFEOIKI_04240	hypothetical protein	2
	GKFEOIKI_02999	hypothetical protein	102	GKFEOIKI_02549	L-threonine 3-dehydrogenase	2
	GKFEOIKI_03534	Thioredoxin reductase	88	GKFEOIKI_04350	Formate dehydrogenase	2
AL703H	KJJDDNMC_00080	hypothetical protein	173	KJJDDNMC_04572	hypothetical protein	4
	KJJDDNMC_03296	Glycine cleavage system transcriptional activator	162	KJJDDNMC_04396	hypothetical protein	2
	KJJDDNMC_02855	hypothetical protein	157	KJJDDNMC_01207	hypothetical protein	2
	KJJDDNMC_01207	hypothetical protein	74	KJJDDNMC_03643	hypothetical protein	2
	KJJDDNMC_04091	hypothetical protein	72	KJJDDNMC_01759	hypothetical protein	2
AO641M	HIBOFPIG_04103	hypothetical protein	173	HIBOFPIG_04721	hypothetical protein	3
	HIBOFPIG_06986	HTH-type transcriptional regulator HdfR	162	HIBOFPIG_01237	IS30 family transposase ISRle2	2
	HIBOFPIG_01723	hypothetical protein	125	HIBOFPIG_03562	HTH-type transcriptional repressor CytR	2
	HIBOFPIG_00496	hypothetical protein	88	HIBOFPIG_02018	RNA polymerase sigma factor RpoD	2
	HIBOFPIG_01500	Nitrogenase iron protein	78	HIBOFPIG_00511	hypothetical protein	2
AO643DD	BJLLLJKJ_01399	hypothetical protein	173	BJLLLJKJ_01975	hypothetical protein	3
	BJLLLJKJ_01011	HTH-type transcriptional regulator HdfR	162	BJLLLJKJ_04499	hypothetical protein	2
	BJLLLJKJ_00570	hypothetical protein	158	BJLLLJKJ_07126	Acetylglutamate kinase	2
	BJLLLJKJ_05323	hypothetical protein	88	BJLLLJKJ_06404	hypothetical protein	2
	BJLLLJKJ_04332	hypothetical protein	82	BJLLLJKJ_03840	hypothetical protein	2
BL225C	JGIPFBDA_06616	Protein YnjB	145	JGIPFBDA_04562	IS481 family transposase ISRm20	3
	JGIPFBDA_03486	Erythritol catabolism regulatory protein EryD	129	JGIPFBDA_02614	hypothetical protein	3
	JGIPFBDA_03859	hypothetical protein	125	JGIPFBDA_00797	HTH-type transcriptional repressor CytR	2
	JGIPFBDA_02589	hypothetical protein	72	JGIPFBDA_04151	RNA polymerase sigma factor RpoD	2
	JGIPFBDA_03116	hypothetical protein	72	JGIPFBDA_02452	hypothetical protein	2
CE480L	HMLHEFAI_07109	HTH-type transcriptional regulator HdfR	148	HMLHEFAI_07109	HTH-type transcriptional regulator HdfR	4
	HMLHEFAI_03699	Protein YnjB	146	HMLHEFAI_03119	hypothetical protein	3
	HMLHEFAI_00303	Erythritol catabolism regulatory protein EryD	130	HMLHEFAI_01561	IS481 family transposase ISRm20	3
	HMLHEFAI_00685	hypothetical protein	126	HMLHEFAI_00977	RNA polymerase sigma factor RpoD	2
	HMLHEFAI_05782	Thioredoxin reductase	88	HMLHEFAI_03825	Acetylglutamate kinase	2
CL374FF	ADKPNDDD_05786	Protein YnjB	146	ADKPNDDD_03610	IS481 family transposase ISRm20	3
	ADKPNDDD_06174	Erythritol catabolism regulatory protein EryD	130	ADKPNDDD_05170	hypothetical protein	3
	ADKPNDDD_06767	hypothetical protein	128	ADKPNDDD_02780	HTH-type transcriptional repressor CytR	2
	ADKPNDDD_01311	hypothetical protein	88	ADKPNDDD_01199	hypothetical protein	2
	ADKPNDDD_00755	Nitrogenase iron protein	78	ADKPNDDD_00765	hypothetical protein	2
CO431A	JFIFBHGF_00081	hypothetical protein	173	JFIFBHGF_03910	hypothetical protein	2
	JFIFBHGF_03218	Glycine cleavage system transcriptional activator	162	JFIFBHGF_05128	Selenocysteine-specific elongation factor	2
	JFIFBHGF_02843	hypothetical protein	157	JFIFBHGF_03218	Glycine cleavage system transcriptional activator	2
	JFIFBHGF_01200	hypothetical protein	74	JFIFBHGF_01200	hypothetical protein	2
	JFIFBHGF_04583	hypothetical protein	72	JFIFBHGF_05526	IS481 family transposase ISHne2	2
CO438LL	ELINPOGI_00450	hypothetical protein	158	ELINPOGI_05697	hypothetical protein	3
	ELINPOGI_06293	Protein YnjB	144	ELINPOGI_03037	hypothetical protein	3
	ELINPOGI_06682	Erythritol catabolism regulatory protein EryD	130	ELINPOGI_04239	IS481 family transposase ISRm20	3
	ELINPOGI_00842	Thioredoxin reductase	88	ELINPOGI_01550	IS66 family transposase ISPre3	2
	ELINPOGI_04996	hypothetical protein	76	ELINPOGI_02459	IS481 family transposase ISHne2	2
H1	FOFHNLON_06434	Protein YnjB	145	FOFHNLON_02742	hypothetical protein	4
	FOFHNLON_03418	Erythritol catabolism regulatory protein EryD	129	FOFHNLON_04471	IS481 family transposase ISRm20	3
	FOFHNLON_03793	hypothetical protein	126	FOFHNLON_00007	hypothetical protein	2
	FOFHNLON_01813	Bifunctional enzyme CysN/CysC	89	FOFHNLON_04060	RNA polymerase sigma factor RpoD	2
	FOFHNLON_02111	hypothetical protein	77	FOFHNLON_03095	IS110 family transposase ISPye17	2
NGR185	JMHKJALJ_06581	Protein YnjB	146	JMHKJALJ_02664	hypothetical protein	3
	JMHKJALJ_06969	Erythritol catabolism regulatory protein EryD	130	JMHKJALJ_04413	IS481 family transposase ISRm20	3
	JMHKJALJ_03621	hypothetical protein	126	JMHKJALJ_02325	hypothetical protein	2
	JMHKJALJ_05500	hypothetical protein	94	JMHKJALJ_02399	hypothetical protein	2
	JMHKJALJ_05292	hypothetical protein	77	JMHKJALJ_00539	hypothetical protein	2
SM11	JNMGIFIK_03798	Protein YnjB	147	N/A	N/A	N/A
	JNMGIFIK_00320	Erythritol catabolism regulatory protein EryD	130	N/A	N/A	N/A
	JNMGIFIK_00702	hypothetical protein	127	N/A	N/A	N/A
	JNMGIFIK_07038	hypothetical protein	88	N/A	N/A	N/A
	JNMGIFIK_06294	Nitrogenase iron protein	78	N/A	N/A	N/A
T073	EANIBDIK_03171	Protein YnjB	145	EANIBDIK_05588	hypothetical protein	4
	EANIBDIK_03558	Erythritol catabolism regulatory protein EryD	129	EANIBDIK_04077	HTH-type transcriptional regulator MtrA	3
	EANIBDIK_00249	hypothetical protein	127	EANIBDIK_00958	IS481 family transposase ISRm20	3
	EANIBDIK_04193	Nitrogenase iron protein	83	EANIBDIK_00548	RNA polymerase sigma factor RpoD	2
	EANIBDIK_04156	hypothetical protein	82	EANIBDIK_04238	Antirestriction protein KlcA	2
